# Supplementary material for: Mimicry of emergent traits amplifies coastal restoration success
Source: Nat Commun. 2020 Jul 22;11:3668. doi: 10.1038/s41467-020-17438-4 (PMC7376209; doi:10.1038/s41467-020-17438-4)
Supplement: Supplementary file 4 — Source Data [file 41467_2020_17438_MOESM4_ESM.xlsx]

## Sheet: Figure 2
Figure 2a				Figure 2b
Treatment	Transplant survival	SE		Treatment	Transplant survival	SE
Above	75	25		Above	75	25
Below	100	0		Below	100	0
Control	25	25		Control	25	25
Figure 2c				Figure 2d
Treatment	Transplant survival	SE		Treatment	Transplant survival	SE
Above	100	0		Above	75	16.37
Below	28.6	18.44		Below	75	16.37
Control	0	0		Control	0	0

## Sheet: Figure 3
Figure 3a				Figure 3b
Treatment	Shoot number	SE		Treatment	Shoot number	SE
Above	6.5	2.96		Above	6.75	2.78
Below	30.25	4.5		Below	15.5	2.06
Control	0.5	0.5		Control	0.25	0.25
Figure 3c				Figure 3d
Treatment	Shoot number	SE		Treatment	Shoot number	SE
Above	47.5714	22.4816		Above	6.75	2.26
Below	0.8571	0.7936		Below	2.62	0.82
Control	0	0		Control	0	0

## Sheet: Figure 4
Figure 4a				Figure 4b
Treatment	Maximul lateral expansion	SE		Treatment	Maximul lateral expansion	SE
Above	5	3.54		Above	36.25	12.81
Below	29.75	7.15		Below	57	11.39
Control	4.5	4.5		Control	0	0
Figure 4c				Figure 4d
Treatment	Maximul lateral expansion	SE		Treatment	Maximul lateral expansion	SE
Above	31.56	8.89		Above	42.58	11.55
Below	12.49	8.09		Below	20.36	8.84
Control	0	0		Control	0	0

## Sheet: Figure 5
Figure 5e				Figure 5f
Treatment	Sediment movement	SE		Treatment	Stem movement	SE
Above	9.12	1.81		Control	8.51	0.89
Below	5.75	0.96		Above	4.83	0.32
Control	2.12	0.52

## Sheet: Sup Figure 2
Supplementary figure 2
Treatment	Wave height	Shoot movement	SE
Above	0.025	0.68	0.06
Control	0.025	0.87	0.11
Above	0.05	4.03	0.2
Control	0.05	6.17	0.2
Above	0.07	4.83	0.32
Control	0.07	8.51	0.89
